# Supplementary material for: Barcoding and species delimitation of Iranian freshwater crabs of the Potamidae family (Decapoda: Brachyura)
Source: Sci Rep. 2022 May 18;12:8288. doi: 10.1038/s41598-022-12335-w (PMC9117283; doi:10.1038/s41598-022-12335-w)
Supplement: Supplementary file 1 — Supplementary Table 1. [file 41598_2022_12335_MOESM1_ESM.xlsx]

## Sheet: SupplementaryTable1
#	Taxa	Locality	Voucher	GenBank	Reference	Coordinates	Coments
1	P. bilobatum	Southern Caspian Sea region		MG729765	Parvizi et al, 2018
2	P. bilobatum	Southern Caspian Sea region		MG729766	Parvizi et al, 2018
3	P. bilobatum	Southern Caspian Sea region		MG729767	Parvizi et al, 2018
4	P. elbursi	Mahneshan, Ghezelozan River		HG321389	Keikhosravi et al, 2014	36°49.19'N 47°37.75'E
5	P. elbursi	Tehran, Darakeh, Darakeh R.		KF227379	Keikhosravi et al, 2014	35°49.09'N 51°22.85'E
6	P. elbursi	55km Nw Qazvin, Molali River, Trib To Shahrood		KF227385	Keikhosravi et al, 2014	36°27.74'N 49°30.86' E
7	P. elbursi	Hableroud, Simindasht		LC114291	Unpublished
8	P. elbursi	Jajroud, Saiedabad		LC114292	Unpublished
9	P. elbursi	Hableroud, Zarindasht		LC114293	Unpublished
10	P. elbursi	Jajroud, Kkhajir		LC114294	Unpublished
11	P. elbursi	Kermanshah Province	MNCN 20.04/10530	MZ506902	This study	34°42'48.3N 46°53'22.7E
12	P. elbursi	Kurdistan Province	MNCN 20.04/10531	MZ506903	This study	34°59'21.1N 46°58'10.3E
13	P. elbursi	Kurdistan Province	MNCN 20.04/10532	MZ506904	This study	34°59'21.1N 46°58'10.3E
14	P. elbursi	Ghezel Ozan River, Kurdistan Province	MNCN 20.04/10533	MZ506905	This study	35°52'12.8N 47°04'54.4E
15	P. elbursi	Ilanjuq, Ardabil Province	MNCN 20.04/10536	MZ506908	This study	38°00'27.7N 47°56'30.3E
16	P. elbursi	Ilanjuq, Ardabil Province	MNCN 20.04/10537	MZ506909	This study	38°00'27.7N 47°56'30.3E
17	P. elbursi	Ilanjuq, Ardabil Province	MNCN 20.04/10538	MZ506910	This study	38°00'27.7N 47°56'30.3E
18	P. elbursi	Kordan, Alborz Province	MNCN 20.04/10541	MZ506913	This study	35°56'44.3N 50°49'18.7E
19	P. elbursi	Kolucheh, Kermanshah Province	MNCN 20.04/10542	MZ506914	This study	34°42'48.3N 46°53'22.7E
20	P. elbursi	Solehbon, Tehran Province	RMNH.CRUS.D.47957	MZ506922	This study	35°46'04.2N 52°33'13.9E	From Naturalis, Leiden.
21	P. elbursi	Shirin Sou, Qazvin Province	RMNH.CRUS.D.54896	MZ506925	This study	36°27'44.5N 49°30'52.1E	From Naturalis, Leiden.
22	P. elbursi	Solehbon, Tehran Province	RMNH.CRUS.D.54895	MZ506926	This study	35°46'04.2N 52°33'13.9E	From Naturalis, Leiden.
23	P. gedrosianum	Rāsk, Sistan and Baluchestan Province	MNCN 20.04/20245	MZ506937	This study	26°14'23.7N 61°23'46.8E
24	P. gedrosianum	Rāsk, Sistan and Baluchestan Province	MNCN 20.04/20246	MZ506938	This study	26°14'23.7N 61°23'46.8E
25	P. gedrosianum	Rāsk, Sistan and Baluchestan Province	MNCN 20.04/20247	MZ506939	This study	26°14'23.7N 61°23'46.8E
26	P. gedrosianum	Rāsk, Sistan and Baluchestan Province	MNCN 20.04/20248	MZ506940	This study	26°14'23.7N 61°23'46.8E
27	P. gedrosianum	Rāsk, Sistan and Baluchestan Province	MNCN 20.04/20249	MZ506941	This study	26°14'23.7N 61°23'46.8E
28	P. gedrosianum	Rāsk, Sistan and Baluchestan Province	MNCN 20.04/20251	MZ506942	This study	26°14'23.7N 61°23'46.8E
29	P. ibericum	Gorgan, Naharkhoran		KF227380	Keikhosravi et al, 2014	36°45.68' N54°28.74'E
30	P. ibericum	Southern Caspian Sea region		MG729705	Parvizi et al, 2018
31	P. ibericum	Southern Caspian Sea region		MG729706	Parvizi et al, 2018
32	P. ibericum	Southern Caspian Sea region		MG729707	Parvizi et al, 2018
33	P. ibericum	Southern Caspian Sea region		MG729708	Parvizi et al, 2018
34	P. ibericum	Southern Caspian Sea region		MG729709	Parvizi et al, 2018
35	P. ibericum	Southern Caspian Sea region		MG729710	Parvizi et al, 2018
36	P. ibericum	Southern Caspian Sea region		MG729711	Parvizi et al, 2018
37	P. ibericum	Southern Caspian Sea region		MG729712	Parvizi et al, 2018
38	P. ibericum	Southern Caspian Sea region		MG729713	Parvizi et al, 2018
39	P. ibericum	Southern Caspian Sea region		MG729714	Parvizi et al, 2018
40	P. ibericum	Southern Caspian Sea region		MG729715	Parvizi et al, 2018
41	P. ibericum	Southern Caspian Sea region		MG729716	Parvizi et al, 2018
42	P. ibericum	Southern Caspian Sea region		MG729717	Parvizi et al, 2018
43	P. ibericum	Southern Caspian Sea region		MG729718	Parvizi et al, 2018
44	P. ibericum	Southern Caspian Sea region		MG729719	Parvizi et al, 2018
45	P. ibericum	Southern Caspian Sea region		MG729720	Parvizi et al, 2018
46	P. ibericum	Southern Caspian Sea region		MG729721	Parvizi et al, 2018
47	P. ibericum	Southern Caspian Sea region		MG729722	Parvizi et al, 2018
48	P. ibericum	Southern Caspian Sea region		MG729723	Parvizi et al, 2018
49	P. ibericum	Southern Caspian Sea region		MG729724	Parvizi et al, 2018
50	P. ibericum	Southern Caspian Sea region		MG729725	Parvizi et al, 2018
51	P. ibericum	Southern Caspian Sea region		MG729726	Parvizi et al, 2018
52	P. ibericum	Southern Caspian Sea region		MG729727	Parvizi et al, 2018
53	P. ibericum	Southern Caspian Sea region		MG729728	Parvizi et al, 2018
54	P. ibericum	Southern Caspian Sea region		MG729729	Parvizi et al, 2018
55	P. ibericum	Southern Caspian Sea region		MG729730	Parvizi et al, 2018
56	P. ibericum	Southern Caspian Sea region		MG729731	Parvizi et al, 2018
57	P. ibericum	Southern Caspian Sea region		MG729732	Parvizi et al, 2018
58	P. ibericum	Southern Caspian Sea region		MG729733	Parvizi et al, 2018
59	P. ibericum	Southern Caspian Sea region		MG729734	Parvizi et al, 2018
60	P. ibericum	Southern Caspian Sea region		MG729735	Parvizi et al, 2018
61	P. ibericum	Southern Caspian Sea region		MG729736	Parvizi et al, 2018
62	P. ibericum	Southern Caspian Sea region		MG729737	Parvizi et al, 2018
63	P. ibericum	Southern Caspian Sea region		MG729738	Parvizi et al, 2018
64	P. ibericum	Southern Caspian Sea region		MG729739	Parvizi et al, 2018
65	P. ibericum	Southern Caspian Sea region		MG729740	Parvizi et al, 2018
66	P. ibericum	Southern Caspian Sea region		MG729741	Parvizi et al, 2018
67	P. ibericum	Southern Caspian Sea region		MG729742	Parvizi et al, 2018
68	P. ibericum	Southern Caspian Sea region		MG729743	Parvizi et al, 2018
69	P. ibericum	Southern Caspian Sea region		MG729744	Parvizi et al, 2018
70	P. ibericum	Southern Caspian Sea region		MG729745	Parvizi et al, 2018
71	P. ibericum	Southern Caspian Sea region		MG729746	Parvizi et al, 2018
72	P. ibericum	Southern Caspian Sea region		MG729747	Parvizi et al, 2018
73	P. ibericum	Southern Caspian Sea region		MG729748	Parvizi et al, 2018
74	P. ibericum	Southern Caspian Sea region		MG729749	Parvizi et al, 2018
75	P. ibericum	Southern Caspian Sea region		MG729750	Parvizi et al, 2018
76	P. ibericum	Southern Caspian Sea region		MG729751	Parvizi et al, 2018
77	P. ibericum	Southern Caspian Sea region		MG729752	Parvizi et al, 2018
78	P. ibericum	Southern Caspian Sea region		MG729753	Parvizi et al, 2018
79	P. ibericum	Southern Caspian Sea region		MG729754	Parvizi et al, 2018
80	P. ibericum	Southern Caspian Sea region		MG729755	Parvizi et al, 2018
81	P. ibericum	Southern Caspian Sea region		MG729756	Parvizi et al, 2018
82	P. ibericum	Southern Caspian Sea region		MG729757	Parvizi et al, 2018
83	P. ibericum	Southern Caspian Sea region		MG729758	Parvizi et al, 2018
84	P. ibericum	Southern Caspian Sea region		MG729759	Parvizi et al, 2018
85	P. ibericum	Southern Caspian Sea region		MG729760	Parvizi et al, 2018
86	P. ibericum	Southern Caspian Sea region		MG729761	Parvizi et al, 2018
87	P. ibericum	Southern Caspian Sea region		MG729762	Parvizi et al, 2018
88	P. ibericum	Southern Caspian Sea region		MG729763	Parvizi et al, 2018
89	P. ibericum	Southern Caspian Sea region		MG729764	Parvizi et al, 2018
90	P. ibericum	Solehbon, Tehran Province	MNCN 20.04/10535	MZ506907	This study	35°46'04.2N 52°33'13.9E
91	P. ibericum	Sangetab, Mazandaran Province	MNCN 20.04/10539	MZ506911	This study	36°28'37.3N 52°13'31.3E
92	P. ibericum	Sangetab, Mazandaran Province	MNCN 20.04/10540	MZ506912	This study	36°28'37.3N 52°13'31.3E
93	P. ibericum	Āstāne, Semnan Province	MNCN 20.04/10543	MZ506915	This study	36°16'42.6N 54°05'01.0E
94	P. ibericum	Tangrah, Golestan Province	MNCN 20.04/10544	MZ506916	This study	37°22'55.7N 55°51'12.5E
95	P. ibericum	Tarzuchu, Gilan Province	MNCN 20.04/10547	MZ506919	This study	37°32'18.1N 48°44'32.9E
96	P. ibericum	Vazesht, Gilan Province	MNCN 20.04/10548	MZ506920	This study	37°31'13.9N 49°02'42.0E
97	P. ibericum	Tarseh, Golestan Province	MNCN 20.04/10549	MZ506921	This study	37°06'12.0N 55°33'47.4E
98	P. ilam	Ilam Prv., Shirvavn And Chardavol, Chardavol R.		KF227381	Keikhosravi et al, 2014	33°40.17'N 46°41.48'E
99	P. ilam	Khuzestan Prv., Dezfoul, Dez River		KF227382	Keikhosravi et al, 2014	32°23.28'N 48°23.67'E
100	P. persicum	Hamadan Province	MNCN 20.04/10524	MZ506896	This study	34°24'53.7N 47°55'12.5E
101	P. persicum	Hamadan Province	MNCN 20.04/10525	MZ506897	This study	34°24'53.7N 47°55'12.5E
102	P. persicum	Bisotun, Kermanshah Province	MNCN 20.04/10526	MZ506898	This study	34°23'18.7N 47°26'15.8E
103	P. persicum	Bisotun, Kermanshah Province	MNCN 20.04/10527	MZ506899	This study	34°23'18.7N 47°26'15.8E
104	P. persicum	Bisotun, Kermanshah Province	MNCN 20.04/10528	MZ506900	This study	34°23'18.7N 47°26'15.8E
105	P. persicum	Kermanshah Province	MNCN 20.04/10529	MZ506901	This study	34°42'48.3N 46°53'22.7E
106	P. persicum	Isfahan, Zayandehrood R.		KF227383	Keikhosravi et al, 2014	32°38.32'N 51°35.97'E
107	P. ruttneri	Razavi Khorasan Province	MNCN 20.04/10534	MZ506906	This study	36°33'57.1N 60°02'51.9E
108	P. ruttneri	Abgarm, Razavi Khorasan Province	MNCN 20.04/10545	MZ506917	This study	36°33'57.1N 60°02'51.9E
109	P. ruttneri	Abgarm, Razavi Khorasan Province	MNCN 20.04/10546	MZ506918	This study	36°33'57.1N 60°02'51.9E
110	P. transcaspicum	Khorasan Razavi Prv., Sabzevar, Zardkoohi		KF227384	Keikhosravi et al, 2014	36°17.29'N 57°23.34'E
Supplementary Table 1. Samples used in this study.
